# Supplementary material for: Piezo-Responsive Hydrogen-Bonded Frameworks Based on Vanillin-Barbiturate Conjugates
Source: Molecules. 2022 Sep 2;27(17):5659. doi: 10.3390/molecules27175659 (PMC9457948; doi:10.3390/molecules27175659)
Supplement: Supplementary file 1 [file molecules-27-05659-s001.zip]

Archive with 9 entries (8 files):
- Cartesian_coordinates_for_model_structures.pdf
- Supplementary data.pdf
- Video S1.wmv
- Video S2.mp4
- __MACOSX/
- __MACOSX/._Cartesian_coordinates_for_model_structures.pdf
- __MACOSX/._Supplementary_data.docx
- __MACOSX/._Video S1.wmv
- __MACOSX/._Video S2.mp4
